# Supplementary material for: Exploring Evolutionary Pathways and Abiotic Stress Responses through Genome-Wide Identification and Analysis of the Alternative Oxidase (AOX) Gene Family in Common Oat (Avena sativa)
Source: Int J Mol Sci. 2024 Aug 29;25(17):9383. doi: 10.3390/ijms25179383 (PMC11395127; doi:10.3390/ijms25179383)
Supplement: Supplementary file 1 [file ijms-25-09383-s001.zip]

Archive with 13 entries (13 files):
- Figure S1.pdf
- Figure S2.pdf
- Figure S3.pdf
- Figure S4.pdf
- Figure S5.pdf
- Figure S6.pdf
- Table S1.xls
- Table S2.xls
- Table S3 .xls
- Table S4.xls
- Table S5.xls
- Table S6.xls
- Table S7.xls
