# Supplementary material for: Exploring Evolutionary Pathways and Abiotic Stress Responses through Genome-Wide Identification and Analysis of the Alternative Oxidase (AOX) Gene Family in Common Oat (Avena sativa)
Source: Int J Mol Sci. 2024 Aug 29;25(17):9383. doi: 10.3390/ijms25179383 (PMC11395127; doi:10.3390/ijms25179383)
Supplement: Supplementary file 1 [file ijms-25-09383-s001.zip › Table S1.xls]

## Sheet: Sheet1
Table S1. The correspondence between AOX gene IDs and their renamed gene names in each species
species	gene ID	gene name
Avena sativa	AVESA.00010b.r2.2AG0237640.1	AsAOX1
	AVESA.00010b.r2.2AG0237670.1	AsAOX2
	AVESA.00010b.r2.2CG0316490.1	AsAOX3
	AVESA.00010b.r2.2CG0316570.1	AsAOX4
	AVESA.00010b.r2.2DG0365800.1	AsAOX5
	AVESA.00010b.r2.2DG0365820.1	AsAOX6
	AVESA.00010b.r2.5DG0938470.1	AsAOX7
	AVESA.00010b.r2.6AG1029790.1	AsAOX8
	AVESA.00010b.r2.6AG1071250.1	AsAOX9
	AVESA.00010b.r2.6AG1071260.1	AsAOX10
	AVESA.00010b.r2.6CG1085190.1	AsAOX11
	AVESA.00010b.r2.6DG1170020.1	AsAOX12
Oryza sativa	Os02t0318100-00	OsAOX1
	Os02t0700400-01	OsAOX2
	Os04t0600200-01	OsAOX3
	Os04t0600300-01	OsAOX4
	Os04t0668900-01	OsAOX5
Arabidopsis thaliana	AT3G22370.1	AtAOX1
	AT3G22360.1	AtAOX2
	AT3G27620.1	AtAOX3
	AT1G32350.1	AtAOX4
	AT5G64210.1	AtAOX5
Triticum aestivum	TraesCS2B02G459300.1	TaAOX1
	TraesCS2A02G439400.1	TaAOX2
	TraesCS2D02G436700.1	TaAOX3
	TraesCS6B02G296400.1	TaAOX4
	TraesCS6D02G245800.1	TaAOX5
	TraesCS6A02G269100.1	TaAOX6
	TraesCS2B02G459000.1	TaAOX7
	TraesCS2D02G436100.1	TaAOX8
	TraesCS2A02G438200.1	TaAOX9
	TraesCS2B02G459100.1	TaAOX10
	TraesCS2A02G438300.1	TaAOX11
	TraesCS2D02G436200.1	TaAOX12
	TraesCS2A02G439100.1	TaAOX13
	TraesCS3B02G087900.1	TaAOX14
	TraesCS2D02G542600.1	TaAOX15
	TraesCS2A02G541400.1	TaAOX16
	TraesCS2B02G571700.2	TaAOX17
	TraesCS2B02G571700.1	TaAOX18
Zea mays	Zm00001eb071890_P001	ZmAOX1
	Zm00001eb251680_P001	ZmAOX2
	Zm00001eb071870_P001	ZmAOX3
	Zm00001eb071880_P001	ZmAOX4
	Zm00001eb071880_P002	ZmAOX5
	Zm00001eb066910_P001	ZmAOX6
Brachypodium distachyon	KQJ84389	BdAOX1
	KQK00893	BdAOX2
	PNT69270	BdAOX3
	KQJ84391	BdAOX4
	KQJ84390	BdAOX5
	KQJ85193	BdAOX6
Hordeum vulgare	HORVU.MOREX.r3.2HG0193690.1	HvAOX1
	HORVU.MOREX.r3.6HG0606570.1	HvAOX2
	HORVU.MOREX.r3.2HG0193650.1.CDS1	HvAOX3
	HORVU.MOREX.r3.2HG0193660.1.CDS1	HvAOX4
Glycine max	KRH42153	GmAOX1
	KRH42154	GmAOX2
	KRH62683	GmAOX3
	KRH58272	GmAOX4
	KRH11506	GmAOX5
	KRH36521	GmAOX6
	KRH11507	GmAOX7
	KRH11504	GmAOX8
	KRH11505	GmAOX9
Medicago truncatula	AES95538	MtAOX1
	AES98634	MtAOX2
	AES98622	MtAOX3
	KEH31221	MtAOX4
	AES64415	MtAOX5
Sorghum bicolor	EES05672	SbAOX1
	EES12783	SbAOX2
	EES12782	SbAOX3
	KXG27380	SbAOX4
	KXG27382	SbAOX5
	KXG27291	SbAOX6
	EES11617	SbAOX7
	EES13056	SbAOX8
Secale cereale	SECCE2Rv1G0120370.1	ScAOX1
	SECCE2Rv1G0120330.1.cds.1	ScAOX2
	SECCE2Rv1G0120340.1.CDS.1	ScAOX3
Avena insularis	AVINS.00020b.r1.2CG0219130.1	AiAOX1
	AVINS.00020b.r1.2DG0242770.1	AiAOX2
	AVINS.00020b.r1.6DG0871500.1	AiAOX3
	AVINS.00020b.r1.6CG0764760.1	AiAOX4
	AVINS.00020b.r1.2CG0219180.1	AiAOX5
	AVINS.00020b.r1.2DG0242750.1	AiAOX6
	AVINS.00020b.r1.2CG0219170.1	AiAOX7
	AVINS.00020b.r1.5DG0684990.1	AiAOX8
	AVINS.00020b.r1.4CG0917550.1	AiAOX9
Avena longiglumis	AVLON.00030b.r1.6AG0504580.1	AlAOX1
	AVLON.00030b.r1.2AG0169930.1	AlAOX2
	AVLON.00030b.r1.2AG0091500.1	AlAOX3
	AVLON.00030b.r1.2AG0091510.1	AlAOX4
Phyllostachys edulis	PH02Gene02263.t1	PeAOX1a_1
	PH02Gene10196.t1	PeAOX1b_2
Arabidopsis thaliana	AT3G22360.1	AtAOX1b
Brassica napus	CDY10636.1	BnaA5.AOX1a
	CDY34257.1	BnaA1.AOX1b
	CDY46328.1	BnaC1.AOX1b
