# Supplementary material for: Exploring Evolutionary Pathways and Abiotic Stress Responses through Genome-Wide Identification and Analysis of the Alternative Oxidase (AOX) Gene Family in Common Oat (Avena sativa)
Source: Int J Mol Sci. 2024 Aug 29;25(17):9383. doi: 10.3390/ijms25179383 (PMC11395127; doi:10.3390/ijms25179383)
Supplement: Supplementary file 1 [file ijms-25-09383-s001.zip › Table S2.xls]

## Sheet: synteny
Table S2. Identified AsAOX synteny gene pairs between AsAOX and 8 plant species
AsAOXs	other species AOXs	species
AsAOX1	transcript:KQK00893	Brachypodium distachyum
AsAOX1	transcript:KQJ84389
AsAOX3	transcript:KQK00893
AsAOX3	transcript:KQJ84389
AsAOX6	transcript:KQK00893
AsAOX6	transcript:KQJ84389
AsAOX7	transcript:KQJ85193
AsAOX8	transcript:KQK00893
AsAOX8	transcript:KQJ84389
AsAOX9	transcript:KQJ85193
AsAOX11	transcript:KQK00893
AsAOX11	transcript:KQJ84389
AsAOX12	transcript:KQK00893
AsAOX12	transcript:KQJ84389
AsAOX1	transcript:HORVU.MOREX.r3.2HG0193650.1	Hordeum vulgare
AsAOX1	transcript:HORVU.MOREX.r3.6HG0606570.1
AsAOX3	transcript:HORVU.MOREX.r3.6HG0606570.1
AsAOX4	transcript:HORVU.MOREX.r3.2HG0193650.1
AsAOX6	transcript:HORVU.MOREX.r3.2HG0193650.1
AsAOX6	transcript:HORVU.MOREX.r3.6HG0606570.1
AsAOX7	transcript:HORVU.MOREX.r3.2HG0213170.1
AsAOX8	transcript:HORVU.MOREX.r3.2HG0193650.1
AsAOX8	transcript:HORVU.MOREX.r3.6HG0606570.1
AsAOX9	transcript:HORVU.MOREX.r3.2HG0213170.1
AsAOX11	transcript:HORVU.MOREX.r3.2HG0193650.1
AsAOX11	transcript:HORVU.MOREX.r3.6HG0606570.1
AsAOX12	transcript:HORVU.MOREX.r3.2HG0193650.1
AsAOX12	transcript:HORVU.MOREX.r3.6HG0606570.1
AsAOX1	transcript:Os02t0700400-01	Oryza sativa
AsAOX1	transcript:Os04t0600200-01
AsAOX3	transcript:Os04t0600200-01
AsAOX4	transcript:Os02t0700400-01
AsAOX6	transcript:Os02t0700400-01
AsAOX6	transcript:Os04t0600200-01
AsAOX7	transcript:Os04t0668900-01
AsAOX8	transcript:Os02t0700400-01
AsAOX8	transcript:Os04t0600200-01
AsAOX9	transcript:Os04t0668900-01
AsAOX11	transcript:Os02t0700400-01
AsAOX11	transcript:Os04t0600200-01
AsAOX12	transcript:Os02t0700400-01
AsAOX12	transcript:Os04t0600200-01
AsAOX1	transcript:EES05672	Sorghum bicolor
AsAOX1	transcript:EES12781
AsAOX3	transcript:EES05672
AsAOX3	transcript:EES12781
AsAOX6	transcript:EES05672
AsAOX6	transcript:EES12781
AsAOX7	transcript:EES13056
AsAOX8	transcript:EES05672
AsAOX8	transcript:EES12781
AsAOX9	transcript:EES13056
AsAOX11	transcript:EES05672
AsAOX11	transcript:EES12781
AsAOX12	transcript:EES05672
AsAOX12	transcript:EES12781
AsAOX1	transcript:SECCE2Rv1G0120330.1	Secale cereale
AsAOX1	transcript:SECCE6Rv1G0405840.1
AsAOX4	transcript:SECCE2Rv1G0120330.1
AsAOX4	transcript:SECCE6Rv1G0405840.1
AsAOX6	transcript:SECCE2Rv1G0120330.1
AsAOX6	transcript:SECCE6Rv1G0405840.1
AsAOX8	transcript:SECCE2Rv1G0120330.1
AsAOX8	transcript:SECCE6Rv1G0405840.1
AsAOX11	transcript:SECCE2Rv1G0120330.1
AsAOX11	transcript:SECCE6Rv1G0405840.1
AsAOX12	transcript:SECCE2Rv1G0120330.1
AsAOX12	transcript:SECCE6Rv1G0405840.1
AsAOX1	transcript:TraesCS2A02G439400.1	Triticum aestivum
AsAOX1	transcript:TraesCS6A02G269100.1
AsAOX1	transcript:TraesCS6B02G296400.1
AsAOX1	transcript:TraesCS6D02G245800.1
AsAOX3	transcript:TraesCS2A02G439400.1
AsAOX3	transcript:TraesCS6A02G269100.1
AsAOX3	transcript:TraesCS6B02G296400.1
AsAOX3	transcript:TraesCS6D02G245800.1
AsAOX4	transcript:TraesCS2A02G439100.1
AsAOX4	transcript:TraesCS2B02G459000.1
AsAOX4	transcript:TraesCS2D02G436100.1
AsAOX5	transcript:TraesCS2A02G439100.1
AsAOX5	transcript:TraesCS2B02G459000.1
AsAOX5	transcript:TraesCS2D02G436100.1
AsAOX6	transcript:TraesCS2A02G439400.1
AsAOX6	transcript:TraesCS6A02G269100.1
AsAOX6	transcript:TraesCS6B02G296400.1
AsAOX6	transcript:TraesCS6D02G245800.1
AsAOX7	transcript:TraesCS2A02G541400.1
AsAOX7	transcript:TraesCS2B02G571700.1
AsAOX7	transcript:TraesCS2D02G542600.1
AsAOX8	transcript:TraesCS2A02G439400.1
AsAOX8	transcript:TraesCS2B02G459100.1
AsAOX8	transcript:TraesCS2D02G436100.1
AsAOX8	transcript:TraesCS6A02G269100.1
AsAOX8	transcript:TraesCS6B02G296400.1
AsAOX8	transcript:TraesCS6D02G245800.1
AsAOX9	transcript:TraesCS2A02G541400.1
AsAOX9	transcript:TraesCS2B02G571700.1
AsAOX9	transcript:TraesCS2D02G542600.1
AsAOX11	transcript:TraesCS2A02G439400.1
AsAOX11	transcript:TraesCS2B02G459000.1
AsAOX11	transcript:TraesCS2D02G436200.1
AsAOX11	transcript:TraesCS6A02G269100.1
AsAOX11	transcript:TraesCS6B02G296400.1
AsAOX11	transcript:TraesCS6D02G245800.1
AsAOX12	transcript:TraesCS2A02G439400.1
AsAOX12	transcript:TraesCS2B02G459100.1
AsAOX12	transcript:TraesCS2D02G436100.1
AsAOX12	transcript:TraesCS6A02G269100.1
AsAOX12	transcript:TraesCS6B02G296400.1
AsAOX12	transcript:TraesCS6D02G245800.1
AsAOX1	AVINS.00020b.r1.2CG0219130.1
AsAOX1	AVINS.00020b.r1.2DG0242770.1
AsAOX1	AVINS.00020b.r1.6CG0764760.1
AsAOX1	AVINS.00020b.r1.6DG0871500.1
AsAOX3	AVINS.00020b.r1.2CG0219130.1
AsAOX3	AVINS.00020b.r1.2DG0242770.1
AsAOX3	AVINS.00020b.r1.6CG0764760.1
AsAOX3	AVINS.00020b.r1.6DG0871500.1
AsAOX6	AVINS.00020b.r1.2CG0219130.1
AsAOX6	AVINS.00020b.r1.2DG0242770.1
AsAOX6	AVINS.00020b.r1.6CG0764760.1
AsAOX6	AVINS.00020b.r1.6DG0871500.1
AsAOX7	AVINS.00020b.r1.4CG0917550.1
AsAOX7	AVINS.00020b.r1.5DG0684990.1
AsAOX8	AVINS.00020b.r1.2CG0219130.1
AsAOX8	AVINS.00020b.r1.2DG0242770.1
AsAOX8	AVINS.00020b.r1.6CG0764760.1
AsAOX8	AVINS.00020b.r1.6DG0871500.1
AsAOX9	AVINS.00020b.r1.4CG0917550.1
AsAOX9	AVINS.00020b.r1.5DG0684990.1
AsAOX11	AVINS.00020b.r1.2CG0219130.1
AsAOX11	AVINS.00020b.r1.2DG0242770.1
AsAOX11	AVINS.00020b.r1.6CG0764760.1
AsAOX11	AVINS.00020b.r1.6DG0871500.1
AsAOX12	AVINS.00020b.r1.2CG0219130.1
AsAOX12	AVINS.00020b.r1.2DG0242770.1
AsAOX12	AVINS.00020b.r1.6CG0764760.1
AsAOX12	AVINS.00020b.r1.6DG0871500.1
AsAOX1	AVLON.00030b.r1.2AG0169930.1
AsAOX1	AVLON.00030b.r1.6AG0504580.1
AsAOX3	AVLON.00030b.r1.2AG0169930.1
AsAOX3	AVLON.00030b.r1.6AG0504580.1
AsAOX6	AVLON.00030b.r1.2AG0169930.1
AsAOX6	AVLON.00030b.r1.6AG0504580.1
AsAOX7	AVLON.00030b.r1.2AG0091500.1
AsAOX8	AVLON.00030b.r1.2AG0169930.1
AsAOX8	AVLON.00030b.r1.6AG0504580.1
AsAOX9	AVLON.00030b.r1.2AG0091500.1
AsAOX11	AVLON.00030b.r1.2AG0169930.1
AsAOX11	AVLON.00030b.r1.6AG0504580.1
AsAOX12	AVLON.00030b.r1.2AG0169930.1
AsAOX12	AVLON.00030b.r1.6AG0504580.1
