# Supplementary material for: Exploring Evolutionary Pathways and Abiotic Stress Responses through Genome-Wide Identification and Analysis of the Alternative Oxidase (AOX) Gene Family in Common Oat (Avena sativa)
Source: Int J Mol Sci. 2024 Aug 29;25(17):9383. doi: 10.3390/ijms25179383 (PMC11395127; doi:10.3390/ijms25179383)
Supplement: Supplementary file 1 [file ijms-25-09383-s001.zip › Table S3 .xls]

## Sheet: Avena insularis
Table S4. The inferring orthogroup between Avena sativa and Avena insularis
orthogroup	AsAOXs	AiAOXs
cluster2416	AsAOX4;AsAOX5	AiAOX7;AiAOX5;AiAOX6
cluster3810	AsAOX1;AsAOX3;AsAOX6	AiAOX1;AiAOX2
cluster50385	AsAOX10	AiAOX9
cluster64608	AsAOX7	AiAOX8
cluster67740	AsAOX11	AiAOX4
cluster70198	AsAOX12	AiAOX3

## Sheet: Avena longiglumis
The inferring orthogroup between Avena sativa and Avena longiglumis
cluster9891	AsAOX1;AsAOX6	AlAOX2
cluster30281	AsAOX10	AlAOX3
cluster30282	AsAOX7	AlAOX4
cluster41272	AsAOX12	AlAOX1

## Sheet: Brassica napus
Table S3. The inferring orthogroup between Avena sativa and Brassica napus
orthogroup	BnaAOXs	AsAOXs
cluster15033	BnaA1.AOX1b;BnaC1.AOX1b	AsAOX1;AsAOX3;AsAOX6

## Sheet: Arabidopsis thaliana
Table S3. The inferring orthogroup between Avena sativa and Arabidopsis thaliana
orthogroup	AsAOXs	AtAOXs
cluster14138	AsAOX1;AsAOX3;AsAOX6	AtAOX2

## Sheet: Phyllostachys edulis
Table S3. The inferring orthogroup between Avena sativa and Phyllostachys edulis
orthogroup	AsAOXs	AtAOXs
cluster6216	AsAOX4;AsAOX5;AsAOX2	PeAOX1b_2

## Sheet: Triticum aestivum
Table S3. The inferring orthogroup between Avena sativa and Triticum aestivum
orthogroup	TaAOXs	AsAOXs
cluster3283	TaAOX10;TaAOX12;TaAOX8;TaAOX7;TaAOX13;TaAOX11;TaAOX9	AsAOX5;AsAOX2;AsAOX4
cluster13941	TaAOX16;TaAOX18;TaAOX15	AsAOX7;AsAOX9;AsAOX10
cluster15446	TaAOX6;TaAOX4;TaAOX5	AsAOX11;AsAOX8;AsAOX12
cluster15967	TaAOX1;TaAOX2;TaAOX3	AsAOX3;AsAOX1;AsAOX6
