# Supplementary material for: Exploring Evolutionary Pathways and Abiotic Stress Responses through Genome-Wide Identification and Analysis of the Alternative Oxidase (AOX) Gene Family in Common Oat (Avena sativa)
Source: Int J Mol Sci. 2024 Aug 29;25(17):9383. doi: 10.3390/ijms25179383 (PMC11395127; doi:10.3390/ijms25179383)
Supplement: Supplementary file 1 [file ijms-25-09383-s001.zip › Table S4.xls]

## Sheet: Avena sativa
gene_id	cis	category
AVESA.00010b.r2.2AG0237640.1	MYB	Abiotic and biotic stresses
AVESA.00010b.r2.2AG0237640.1	MYB	Abiotic and biotic stresses
AVESA.00010b.r2.2AG0237640.1	MYB	Abiotic and biotic stresses
AVESA.00010b.r2.2AG0237640.1	P-box	Phytohormone responsive
AVESA.00010b.r2.2AG0237640.1	STRE	Abiotic and biotic stresses
AVESA.00010b.r2.2AG0237640.1	STRE	Abiotic and biotic stresses
AVESA.00010b.r2.2AG0237640.1	Box 4	Plant growth and development
AVESA.00010b.r2.2AG0237640.1	I-box	Plant growth and development
AVESA.00010b.r2.2AG0237640.1	I-box	Plant growth and development
AVESA.00010b.r2.2AG0237640.1	MBS	Abiotic and biotic stresses
AVESA.00010b.r2.2AG0237640.1	LTR	Abiotic and biotic stresses
AVESA.00010b.r2.2AG0237640.1	LTR	Abiotic and biotic stresses
AVESA.00010b.r2.2AG0237640.1	LTR	Abiotic and biotic stresses
AVESA.00010b.r2.2AG0237640.1	ARE	Abiotic and biotic stresses
AVESA.00010b.r2.2AG0237640.1	CGTCA-motif	Phytohormone responsive
AVESA.00010b.r2.2AG0237640.1	CGTCA-motif	Phytohormone responsive
AVESA.00010b.r2.2AG0237640.1	TCT-motif	Plant growth and development
AVESA.00010b.r2.2AG0237640.1	TGA-element	Phytohormone responsive
AVESA.00010b.r2.2AG0237640.1	AE-box	Plant growth and development
AVESA.00010b.r2.2AG0237640.1	TGACG-motif	Phytohormone responsive
AVESA.00010b.r2.2AG0237640.1	TGACG-motif	Phytohormone responsive
AVESA.00010b.r2.2AG0237640.1	as-1	Phytohormone responsive
AVESA.00010b.r2.2AG0237640.1	as-1	Phytohormone responsive
AVESA.00010b.r2.2AG0237640.1	GARE-motif	Phytohormone responsive
AVESA.00010b.r2.2AG0237640.1	ABRE	Phytohormone responsive
AVESA.00010b.r2.2AG0237640.1	MYC	Abiotic and biotic stresses
AVESA.00010b.r2.2AG0237640.1	MYC	Abiotic and biotic stresses
AVESA.00010b.r2.2AG0237640.1	MYC	Abiotic and biotic stresses
AVESA.00010b.r2.2AG0237640.1	G-box	Plant growth and development
AVESA.00010b.r2.2AG0237640.1	G-box	Plant growth and development
AVESA.00010b.r2.2AG0237640.1	MRE	Plant growth and development
AVESA.00010b.r2.2AG0237640.1	MRE	Plant growth and development
AVESA.00010b.r2.2AG0237670.1	TGA-element	Phytohormone responsive
AVESA.00010b.r2.2AG0237670.1	ACE	Plant growth and development
AVESA.00010b.r2.2AG0237670.1	as-1	Phytohormone responsive
AVESA.00010b.r2.2AG0237670.1	as-1	Phytohormone responsive
AVESA.00010b.r2.2AG0237670.1	TGACG-motif	Phytohormone responsive
AVESA.00010b.r2.2AG0237670.1	TGACG-motif	Phytohormone responsive
AVESA.00010b.r2.2AG0237670.1	TCT-motif	Plant growth and development
AVESA.00010b.r2.2AG0237670.1	CGTCA-motif	Phytohormone responsive
AVESA.00010b.r2.2AG0237670.1	CGTCA-motif	Phytohormone responsive
AVESA.00010b.r2.2AG0237670.1	W box	Abiotic and biotic stresses
AVESA.00010b.r2.2AG0237670.1	W box	Abiotic and biotic stresses
AVESA.00010b.r2.2AG0237670.1	ERE	Phytohormone responsive
AVESA.00010b.r2.2AG0237670.1	ERE	Phytohormone responsive
AVESA.00010b.r2.2AG0237670.1	ABRE	Phytohormone responsive
AVESA.00010b.r2.2AG0237670.1	ABRE	Phytohormone responsive
AVESA.00010b.r2.2AG0237670.1	ABRE	Phytohormone responsive
AVESA.00010b.r2.2AG0237670.1	DRE core	Abiotic and biotic stresses
AVESA.00010b.r2.2AG0237670.1	DRE core	Abiotic and biotic stresses
AVESA.00010b.r2.2AG0237670.1	G-box	Plant growth and development
AVESA.00010b.r2.2AG0237670.1	G-box	Plant growth and development
AVESA.00010b.r2.2AG0237670.1	G-box	Plant growth and development
AVESA.00010b.r2.2AG0237670.1	MYC	Abiotic and biotic stresses
AVESA.00010b.r2.2AG0237670.1	MYC	Abiotic and biotic stresses
AVESA.00010b.r2.2AG0237670.1	MYC	Abiotic and biotic stresses
AVESA.00010b.r2.2AG0237670.1	MYC	Abiotic and biotic stresses
AVESA.00010b.r2.2AG0237670.1	MYC	Abiotic and biotic stresses
AVESA.00010b.r2.2AG0237670.1	MYB	Abiotic and biotic stresses
AVESA.00010b.r2.2AG0237670.1	MYB	Abiotic and biotic stresses
AVESA.00010b.r2.2AG0237670.1	TCA-element	Phytohormone responsive
AVESA.00010b.r2.2AG0237670.1	TCA-element	Phytohormone responsive
AVESA.00010b.r2.2AG0237670.1	MBS	Abiotic and biotic stresses
AVESA.00010b.r2.2AG0237670.1	STRE	Abiotic and biotic stresses
AVESA.00010b.r2.2AG0237670.1	A-box	Plant growth and development
AVESA.00010b.r2.2AG0237670.1	A-box	Plant growth and development
AVESA.00010b.r2.2CG0316490.1	CGTCA-motif	Phytohormone responsive
AVESA.00010b.r2.2CG0316490.1	CGTCA-motif	Phytohormone responsive
AVESA.00010b.r2.2CG0316490.1	CGTCA-motif	Phytohormone responsive
AVESA.00010b.r2.2CG0316490.1	CGTCA-motif	Phytohormone responsive
AVESA.00010b.r2.2CG0316490.1	CGTCA-motif	Phytohormone responsive
AVESA.00010b.r2.2CG0316490.1	Sp1	Plant growth and development
AVESA.00010b.r2.2CG0316490.1	Sp1	Plant growth and development
AVESA.00010b.r2.2CG0316490.1	TGACG-motif	Phytohormone responsive
AVESA.00010b.r2.2CG0316490.1	TGACG-motif	Phytohormone responsive
AVESA.00010b.r2.2CG0316490.1	TGACG-motif	Phytohormone responsive
AVESA.00010b.r2.2CG0316490.1	TGACG-motif	Phytohormone responsive
AVESA.00010b.r2.2CG0316490.1	TGACG-motif	Phytohormone responsive
AVESA.00010b.r2.2CG0316490.1	as-1	Phytohormone responsive
AVESA.00010b.r2.2CG0316490.1	as-1	Phytohormone responsive
AVESA.00010b.r2.2CG0316490.1	as-1	Phytohormone responsive
AVESA.00010b.r2.2CG0316490.1	as-1	Phytohormone responsive
AVESA.00010b.r2.2CG0316490.1	as-1	Phytohormone responsive
AVESA.00010b.r2.2CG0316490.1	TGA-element	Phytohormone responsive
AVESA.00010b.r2.2CG0316490.1	AE-box	Plant growth and development
AVESA.00010b.r2.2CG0316490.1	MYC	Abiotic and biotic stresses
AVESA.00010b.r2.2CG0316490.1	MYC	Abiotic and biotic stresses
AVESA.00010b.r2.2CG0316490.1	CAT-box	Plant growth and development
AVESA.00010b.r2.2CG0316490.1	G-box	Plant growth and development
AVESA.00010b.r2.2CG0316490.1	G-box	Plant growth and development
AVESA.00010b.r2.2CG0316490.1	G-box	Plant growth and development
AVESA.00010b.r2.2CG0316490.1	DRE core	Abiotic and biotic stresses
AVESA.00010b.r2.2CG0316490.1	ABRE	Phytohormone responsive
AVESA.00010b.r2.2CG0316490.1	ABRE	Phytohormone responsive
AVESA.00010b.r2.2CG0316490.1	ABRE	Phytohormone responsive
AVESA.00010b.r2.2CG0316490.1	ABRE	Phytohormone responsive
AVESA.00010b.r2.2CG0316490.1	ABRE	Phytohormone responsive
AVESA.00010b.r2.2CG0316490.1	W box	Abiotic and biotic stresses
AVESA.00010b.r2.2CG0316490.1	MYB	Abiotic and biotic stresses
AVESA.00010b.r2.2CG0316490.1	MYB	Abiotic and biotic stresses
AVESA.00010b.r2.2CG0316490.1	STRE	Abiotic and biotic stresses
AVESA.00010b.r2.2CG0316490.1	STRE	Abiotic and biotic stresses
AVESA.00010b.r2.2CG0316490.1	STRE	Abiotic and biotic stresses
AVESA.00010b.r2.2CG0316490.1	Box 4	Plant growth and development
AVESA.00010b.r2.2CG0316490.1	LTR	Abiotic and biotic stresses
AVESA.00010b.r2.2CG0316570.1	MYB	Abiotic and biotic stresses
AVESA.00010b.r2.2CG0316570.1	STRE	Abiotic and biotic stresses
AVESA.00010b.r2.2CG0316570.1	A-box	Plant growth and development
AVESA.00010b.r2.2CG0316570.1	AE-box	Plant growth and development
AVESA.00010b.r2.2CG0316570.1	TGA-element	Phytohormone responsive
AVESA.00010b.r2.2CG0316570.1	TGA-element	Phytohormone responsive
AVESA.00010b.r2.2CG0316570.1	TGACG-motif	Phytohormone responsive
AVESA.00010b.r2.2CG0316570.1	TGACG-motif	Phytohormone responsive
AVESA.00010b.r2.2CG0316570.1	TGACG-motif	Phytohormone responsive
AVESA.00010b.r2.2CG0316570.1	as-1	Phytohormone responsive
AVESA.00010b.r2.2CG0316570.1	as-1	Phytohormone responsive
AVESA.00010b.r2.2CG0316570.1	as-1	Phytohormone responsive
AVESA.00010b.r2.2CG0316570.1	CGTCA-motif	Phytohormone responsive
AVESA.00010b.r2.2CG0316570.1	CGTCA-motif	Phytohormone responsive
AVESA.00010b.r2.2CG0316570.1	CGTCA-motif	Phytohormone responsive
AVESA.00010b.r2.2CG0316570.1	W box	Abiotic and biotic stresses
AVESA.00010b.r2.2CG0316570.1	W box	Abiotic and biotic stresses
AVESA.00010b.r2.2CG0316570.1	W box	Abiotic and biotic stresses
AVESA.00010b.r2.2CG0316570.1	DRE core	Abiotic and biotic stresses
AVESA.00010b.r2.2CG0316570.1	ERE	Phytohormone responsive
AVESA.00010b.r2.2CG0316570.1	ABRE	Phytohormone responsive
AVESA.00010b.r2.2CG0316570.1	ABRE	Phytohormone responsive
AVESA.00010b.r2.2CG0316570.1	ABRE	Phytohormone responsive
AVESA.00010b.r2.2CG0316570.1	ABRE	Phytohormone responsive
AVESA.00010b.r2.2CG0316570.1	ABRE	Phytohormone responsive
AVESA.00010b.r2.2CG0316570.1	MYC	Abiotic and biotic stresses
AVESA.00010b.r2.2CG0316570.1	MYC	Abiotic and biotic stresses
AVESA.00010b.r2.2CG0316570.1	G-box	Plant growth and development
AVESA.00010b.r2.2CG0316570.1	G-box	Plant growth and development
AVESA.00010b.r2.2CG0316570.1	G-box	Plant growth and development
AVESA.00010b.r2.2DG0365800.1	CGTCA-motif	Phytohormone responsive
AVESA.00010b.r2.2DG0365800.1	CGTCA-motif	Phytohormone responsive
AVESA.00010b.r2.2DG0365800.1	TGACG-motif	Phytohormone responsive
AVESA.00010b.r2.2DG0365800.1	TGACG-motif	Phytohormone responsive
AVESA.00010b.r2.2DG0365800.1	as-1	Phytohormone responsive
AVESA.00010b.r2.2DG0365800.1	as-1	Phytohormone responsive
AVESA.00010b.r2.2DG0365800.1	TGA-element	Phytohormone responsive
AVESA.00010b.r2.2DG0365800.1	TGA-element	Phytohormone responsive
AVESA.00010b.r2.2DG0365800.1	MYC	Abiotic and biotic stresses
AVESA.00010b.r2.2DG0365800.1	G-box	Plant growth and development
AVESA.00010b.r2.2DG0365800.1	G-box	Plant growth and development
AVESA.00010b.r2.2DG0365800.1	G-box	Plant growth and development
AVESA.00010b.r2.2DG0365800.1	DRE core	Abiotic and biotic stresses
AVESA.00010b.r2.2DG0365800.1	DRE core	Abiotic and biotic stresses
AVESA.00010b.r2.2DG0365800.1	ABRE	Phytohormone responsive
AVESA.00010b.r2.2DG0365800.1	ABRE	Phytohormone responsive
AVESA.00010b.r2.2DG0365800.1	ERE	Phytohormone responsive
AVESA.00010b.r2.2DG0365800.1	ERE	Phytohormone responsive
AVESA.00010b.r2.2DG0365800.1	W box	Abiotic and biotic stresses
AVESA.00010b.r2.2DG0365800.1	W box	Abiotic and biotic stresses
AVESA.00010b.r2.2DG0365800.1	W box	Abiotic and biotic stresses
AVESA.00010b.r2.2DG0365800.1	MYB	Abiotic and biotic stresses
AVESA.00010b.r2.2DG0365800.1	MYB	Abiotic and biotic stresses
AVESA.00010b.r2.2DG0365800.1	MYB	Abiotic and biotic stresses
AVESA.00010b.r2.2DG0365800.1	MYB	Abiotic and biotic stresses
AVESA.00010b.r2.2DG0365800.1	A-box	Plant growth and development
AVESA.00010b.r2.2DG0365800.1	A-box	Plant growth and development
AVESA.00010b.r2.2DG0365800.1	A-box	Plant growth and development
AVESA.00010b.r2.2DG0365820.1	MRE	Plant growth and development
AVESA.00010b.r2.2DG0365820.1	GATA-motif	Plant growth and development
AVESA.00010b.r2.2DG0365820.1	ABRE	Phytohormone responsive
AVESA.00010b.r2.2DG0365820.1	ABRE	Phytohormone responsive
AVESA.00010b.r2.2DG0365820.1	ABRE	Phytohormone responsive
AVESA.00010b.r2.2DG0365820.1	ABRE	Phytohormone responsive
AVESA.00010b.r2.2DG0365820.1	MYC	Abiotic and biotic stresses
AVESA.00010b.r2.2DG0365820.1	MYC	Abiotic and biotic stresses
AVESA.00010b.r2.2DG0365820.1	MYC	Abiotic and biotic stresses
AVESA.00010b.r2.2DG0365820.1	G-box	Plant growth and development
AVESA.00010b.r2.2DG0365820.1	G-box	Plant growth and development
AVESA.00010b.r2.2DG0365820.1	TGA-element	Phytohormone responsive
AVESA.00010b.r2.2DG0365820.1	TGACG-motif	Phytohormone responsive
AVESA.00010b.r2.2DG0365820.1	TGACG-motif	Phytohormone responsive
AVESA.00010b.r2.2DG0365820.1	as-1	Phytohormone responsive
AVESA.00010b.r2.2DG0365820.1	as-1	Phytohormone responsive
AVESA.00010b.r2.2DG0365820.1	ARE	Abiotic and biotic stresses
AVESA.00010b.r2.2DG0365820.1	CGTCA-motif	Phytohormone responsive
AVESA.00010b.r2.2DG0365820.1	CGTCA-motif	Phytohormone responsive
AVESA.00010b.r2.2DG0365820.1	TCT-motif	Plant growth and development
AVESA.00010b.r2.2DG0365820.1	I-box	Plant growth and development
AVESA.00010b.r2.2DG0365820.1	I-box	Plant growth and development
AVESA.00010b.r2.2DG0365820.1	LTR	Abiotic and biotic stresses
AVESA.00010b.r2.2DG0365820.1	STRE	Abiotic and biotic stresses
AVESA.00010b.r2.2DG0365820.1	Box 4	Plant growth and development
AVESA.00010b.r2.2DG0365820.1	P-box	Phytohormone responsive
AVESA.00010b.r2.2DG0365820.1	MYB	Abiotic and biotic stresses
AVESA.00010b.r2.2DG0365820.1	MYB	Abiotic and biotic stresses
AVESA.00010b.r2.5DG0938470.1	Sp1	Plant growth and development
AVESA.00010b.r2.5DG0938470.1	CGTCA-motif	Phytohormone responsive
AVESA.00010b.r2.5DG0938470.1	CGTCA-motif	Phytohormone responsive
AVESA.00010b.r2.5DG0938470.1	as-1	Phytohormone responsive
AVESA.00010b.r2.5DG0938470.1	as-1	Phytohormone responsive
AVESA.00010b.r2.5DG0938470.1	TGACG-motif	Phytohormone responsive
AVESA.00010b.r2.5DG0938470.1	TGACG-motif	Phytohormone responsive
AVESA.00010b.r2.5DG0938470.1	DRE core	Abiotic and biotic stresses
AVESA.00010b.r2.5DG0938470.1	G-box	Plant growth and development
AVESA.00010b.r2.5DG0938470.1	CARE	Phytohormone responsive
AVESA.00010b.r2.5DG0938470.1	TCCC-motif	Plant growth and development
AVESA.00010b.r2.5DG0938470.1	STRE	Abiotic and biotic stresses
AVESA.00010b.r2.5DG0938470.1	STRE	Abiotic and biotic stresses
AVESA.00010b.r2.5DG0938470.1	STRE	Abiotic and biotic stresses
AVESA.00010b.r2.5DG0938470.1	A-box	Plant growth and development
AVESA.00010b.r2.5DG0938470.1	A-box	Plant growth and development
AVESA.00010b.r2.5DG0938470.1	TCA-element	Phytohormone responsive
AVESA.00010b.r2.5DG0938470.1	LTR	Abiotic and biotic stresses
AVESA.00010b.r2.5DG0938470.1	MBS	Abiotic and biotic stresses
AVESA.00010b.r2.6AG1029790.1	TCA-element	Phytohormone responsive
AVESA.00010b.r2.6AG1029790.1	LTR	Abiotic and biotic stresses
AVESA.00010b.r2.6AG1029790.1	I-box	Plant growth and development
AVESA.00010b.r2.6AG1029790.1	I-box	Plant growth and development
AVESA.00010b.r2.6AG1029790.1	MBS	Abiotic and biotic stresses
AVESA.00010b.r2.6AG1029790.1	Box 4	Plant growth and development
AVESA.00010b.r2.6AG1029790.1	STRE	Abiotic and biotic stresses
AVESA.00010b.r2.6AG1029790.1	STRE	Abiotic and biotic stresses
AVESA.00010b.r2.6AG1029790.1	STRE	Abiotic and biotic stresses
AVESA.00010b.r2.6AG1029790.1	STRE	Abiotic and biotic stresses
AVESA.00010b.r2.6AG1029790.1	WUN-motif	Abiotic and biotic stresses
AVESA.00010b.r2.6AG1029790.1	MYB	Abiotic and biotic stresses
AVESA.00010b.r2.6AG1029790.1	MYB	Abiotic and biotic stresses
AVESA.00010b.r2.6AG1029790.1	GT1-motif	Plant growth and development
AVESA.00010b.r2.6AG1029790.1	GT1-motif	Plant growth and development
AVESA.00010b.r2.6AG1029790.1	GATA-motif	Plant growth and development
AVESA.00010b.r2.6AG1029790.1	GATA-motif	Plant growth and development
AVESA.00010b.r2.6AG1029790.1	W box	Abiotic and biotic stresses
AVESA.00010b.r2.6AG1029790.1	ABRE	Phytohormone responsive
AVESA.00010b.r2.6AG1029790.1	ABRE	Phytohormone responsive
AVESA.00010b.r2.6AG1029790.1	ABRE	Phytohormone responsive
AVESA.00010b.r2.6AG1029790.1	ABRE	Phytohormone responsive
AVESA.00010b.r2.6AG1029790.1	ABRE	Phytohormone responsive
AVESA.00010b.r2.6AG1029790.1	ABRE	Phytohormone responsive
AVESA.00010b.r2.6AG1029790.1	ERE	Phytohormone responsive
AVESA.00010b.r2.6AG1029790.1	ERE	Phytohormone responsive
AVESA.00010b.r2.6AG1029790.1	G-box	Plant growth and development
AVESA.00010b.r2.6AG1029790.1	G-box	Plant growth and development
AVESA.00010b.r2.6AG1029790.1	G-box	Plant growth and development
AVESA.00010b.r2.6AG1029790.1	G-box	Plant growth and development
AVESA.00010b.r2.6AG1029790.1	G-box	Plant growth and development
AVESA.00010b.r2.6AG1029790.1	G-box	Plant growth and development
AVESA.00010b.r2.6AG1029790.1	as-1	Phytohormone responsive
AVESA.00010b.r2.6AG1029790.1	as-1	Phytohormone responsive
AVESA.00010b.r2.6AG1029790.1	as-1	Phytohormone responsive
AVESA.00010b.r2.6AG1029790.1	ACE	Plant growth and development
AVESA.00010b.r2.6AG1029790.1	TGACG-motif	Phytohormone responsive
AVESA.00010b.r2.6AG1029790.1	TGACG-motif	Phytohormone responsive
AVESA.00010b.r2.6AG1029790.1	TGACG-motif	Phytohormone responsive
AVESA.00010b.r2.6AG1029790.1	CGTCA-motif	Phytohormone responsive
AVESA.00010b.r2.6AG1029790.1	CGTCA-motif	Phytohormone responsive
AVESA.00010b.r2.6AG1029790.1	CGTCA-motif	Phytohormone responsive
AVESA.00010b.r2.6AG1029790.1	TC-rich repeats	Abiotic and biotic stresses
AVESA.00010b.r2.6AG1029790.1	TC-rich repeats	Abiotic and biotic stresses
AVESA.00010b.r2.6AG1071250.1	W box	Abiotic and biotic stresses
AVESA.00010b.r2.6AG1071250.1	W box	Abiotic and biotic stresses
AVESA.00010b.r2.6AG1071250.1	MRE	Plant growth and development
AVESA.00010b.r2.6AG1071250.1	ERE	Phytohormone responsive
AVESA.00010b.r2.6AG1071250.1	ERE	Phytohormone responsive
AVESA.00010b.r2.6AG1071250.1	ABRE	Phytohormone responsive
AVESA.00010b.r2.6AG1071250.1	ABRE	Phytohormone responsive
AVESA.00010b.r2.6AG1071250.1	G-box	Plant growth and development
AVESA.00010b.r2.6AG1071250.1	G-box	Plant growth and development
AVESA.00010b.r2.6AG1071250.1	CAT-box	Plant growth and development
AVESA.00010b.r2.6AG1071250.1	MYC	Abiotic and biotic stresses
AVESA.00010b.r2.6AG1071250.1	MYC	Abiotic and biotic stresses
AVESA.00010b.r2.6AG1071250.1	MYC	Abiotic and biotic stresses
AVESA.00010b.r2.6AG1071250.1	MYC	Abiotic and biotic stresses
AVESA.00010b.r2.6AG1071250.1	TGA-element	Phytohormone responsive
AVESA.00010b.r2.6AG1071250.1	TGA-element	Phytohormone responsive
AVESA.00010b.r2.6AG1071250.1	TCT-motif	Plant growth and development
AVESA.00010b.r2.6AG1071250.1	Sp1	Plant growth and development
AVESA.00010b.r2.6AG1071250.1	Sp1	Plant growth and development
AVESA.00010b.r2.6AG1071250.1	ARE	Abiotic and biotic stresses
AVESA.00010b.r2.6AG1071250.1	A-box	Plant growth and development
AVESA.00010b.r2.6AG1071250.1	A-box	Plant growth and development
AVESA.00010b.r2.6AG1071250.1	A-box	Plant growth and development
AVESA.00010b.r2.6AG1071250.1	MYB	Abiotic and biotic stresses
AVESA.00010b.r2.6AG1071260.1	MYB	Abiotic and biotic stresses
AVESA.00010b.r2.6AG1071260.1	MYB	Abiotic and biotic stresses
AVESA.00010b.r2.6AG1071260.1	MYB	Abiotic and biotic stresses
AVESA.00010b.r2.6AG1071260.1	GT1-motif	Plant growth and development
AVESA.00010b.r2.6AG1071260.1	STRE	Abiotic and biotic stresses
AVESA.00010b.r2.6AG1071260.1	A-box	Plant growth and development
AVESA.00010b.r2.6AG1071260.1	A-box	Plant growth and development
AVESA.00010b.r2.6AG1071260.1	TGA-element	Phytohormone responsive
AVESA.00010b.r2.6AG1071260.1	TGA-element	Phytohormone responsive
AVESA.00010b.r2.6AG1071260.1	Sp1	Plant growth and development
AVESA.00010b.r2.6AG1071260.1	TC-rich repeats	Abiotic and biotic stresses
AVESA.00010b.r2.6AG1071260.1	CARE	Phytohormone responsive
AVESA.00010b.r2.6AG1071260.1	circadian	Plant growth and development
AVESA.00010b.r2.6AG1071260.1	circadian	Plant growth and development
AVESA.00010b.r2.6AG1071260.1	ABRE	Phytohormone responsive
AVESA.00010b.r2.6AG1071260.1	ABRE	Phytohormone responsive
AVESA.00010b.r2.6AG1071260.1	ABRE	Phytohormone responsive
AVESA.00010b.r2.6AG1071260.1	ERE	Phytohormone responsive
AVESA.00010b.r2.6AG1071260.1	ERE	Phytohormone responsive
AVESA.00010b.r2.6AG1071260.1	DRE core	Abiotic and biotic stresses
AVESA.00010b.r2.6AG1071260.1	DRE core	Abiotic and biotic stresses
AVESA.00010b.r2.6AG1071260.1	G-box	Plant growth and development
AVESA.00010b.r2.6AG1071260.1	CAT-box	Plant growth and development
AVESA.00010b.r2.6AG1071260.1	MYC	Abiotic and biotic stresses
AVESA.00010b.r2.6AG1071260.1	MYC	Abiotic and biotic stresses
AVESA.00010b.r2.6AG1071260.1	MYC	Abiotic and biotic stresses
AVESA.00010b.r2.6AG1071260.1	MYC	Abiotic and biotic stresses
AVESA.00010b.r2.6AG1071260.1	MYC	Abiotic and biotic stresses
AVESA.00010b.r2.6AG1071260.1	MYC	Abiotic and biotic stresses
AVESA.00010b.r2.6AG1071260.1	MYC	Abiotic and biotic stresses
AVESA.00010b.r2.6CG1085190.1	GT1-motif	Plant growth and development
AVESA.00010b.r2.6CG1085190.1	GT1-motif	Plant growth and development
AVESA.00010b.r2.6CG1085190.1	GT1-motif	Plant growth and development
AVESA.00010b.r2.6CG1085190.1	MYB	Abiotic and biotic stresses
AVESA.00010b.r2.6CG1085190.1	MYB	Abiotic and biotic stresses
AVESA.00010b.r2.6CG1085190.1	MYB	Abiotic and biotic stresses
AVESA.00010b.r2.6CG1085190.1	MYB	Abiotic and biotic stresses
AVESA.00010b.r2.6CG1085190.1	MYB	Abiotic and biotic stresses
AVESA.00010b.r2.6CG1085190.1	MYB	Abiotic and biotic stresses
AVESA.00010b.r2.6CG1085190.1	MYB	Abiotic and biotic stresses
AVESA.00010b.r2.6CG1085190.1	WUN-motif	Abiotic and biotic stresses
AVESA.00010b.r2.6CG1085190.1	I-box	Plant growth and development
AVESA.00010b.r2.6CG1085190.1	LTR	Abiotic and biotic stresses
AVESA.00010b.r2.6CG1085190.1	STRE	Abiotic and biotic stresses
AVESA.00010b.r2.6CG1085190.1	STRE	Abiotic and biotic stresses
AVESA.00010b.r2.6CG1085190.1	TGACG-motif	Phytohormone responsive
AVESA.00010b.r2.6CG1085190.1	as-1	Phytohormone responsive
AVESA.00010b.r2.6CG1085190.1	TGA-element	Phytohormone responsive
AVESA.00010b.r2.6CG1085190.1	TC-rich repeats	Abiotic and biotic stresses
AVESA.00010b.r2.6CG1085190.1	TC-rich repeats	Abiotic and biotic stresses
AVESA.00010b.r2.6CG1085190.1	ARE	Abiotic and biotic stresses
AVESA.00010b.r2.6CG1085190.1	ARE	Abiotic and biotic stresses
AVESA.00010b.r2.6CG1085190.1	TCT-motif	Plant growth and development
AVESA.00010b.r2.6CG1085190.1	CGTCA-motif	Phytohormone responsive
AVESA.00010b.r2.6CG1085190.1	W box	Abiotic and biotic stresses
AVESA.00010b.r2.6CG1085190.1	GATA-motif	Plant growth and development
AVESA.00010b.r2.6CG1085190.1	GATA-motif	Plant growth and development
AVESA.00010b.r2.6CG1085190.1	GATA-motif	Plant growth and development
AVESA.00010b.r2.6CG1085190.1	MYC	Abiotic and biotic stresses
AVESA.00010b.r2.6CG1085190.1	MYC	Abiotic and biotic stresses
AVESA.00010b.r2.6CG1085190.1	MYC	Abiotic and biotic stresses
AVESA.00010b.r2.6CG1085190.1	MYC	Abiotic and biotic stresses
AVESA.00010b.r2.6CG1085190.1	MYC	Abiotic and biotic stresses
AVESA.00010b.r2.6CG1085190.1	G-box	Plant growth and development
AVESA.00010b.r2.6CG1085190.1	ABRE	Phytohormone responsive
AVESA.00010b.r2.6DG1170020.1	GT1-motif	Plant growth and development
AVESA.00010b.r2.6DG1170020.1	WUN-motif	Abiotic and biotic stresses
AVESA.00010b.r2.6DG1170020.1	MYB	Abiotic and biotic stresses
AVESA.00010b.r2.6DG1170020.1	MYB	Abiotic and biotic stresses
AVESA.00010b.r2.6DG1170020.1	STRE	Abiotic and biotic stresses
AVESA.00010b.r2.6DG1170020.1	STRE	Abiotic and biotic stresses
AVESA.00010b.r2.6DG1170020.1	STRE	Abiotic and biotic stresses
AVESA.00010b.r2.6DG1170020.1	STRE	Abiotic and biotic stresses
AVESA.00010b.r2.6DG1170020.1	LTR	Abiotic and biotic stresses
AVESA.00010b.r2.6DG1170020.1	I-box	Plant growth and development
AVESA.00010b.r2.6DG1170020.1	I-box	Plant growth and development
AVESA.00010b.r2.6DG1170020.1	MBS	Abiotic and biotic stresses
AVESA.00010b.r2.6DG1170020.1	MBS	Abiotic and biotic stresses
AVESA.00010b.r2.6DG1170020.1	TC-rich repeats	Abiotic and biotic stresses
AVESA.00010b.r2.6DG1170020.1	CGTCA-motif	Phytohormone responsive
AVESA.00010b.r2.6DG1170020.1	CGTCA-motif	Phytohormone responsive
AVESA.00010b.r2.6DG1170020.1	CGTCA-motif	Phytohormone responsive
AVESA.00010b.r2.6DG1170020.1	as-1	Phytohormone responsive
AVESA.00010b.r2.6DG1170020.1	as-1	Phytohormone responsive
AVESA.00010b.r2.6DG1170020.1	as-1	Phytohormone responsive
AVESA.00010b.r2.6DG1170020.1	TGACG-motif	Phytohormone responsive
AVESA.00010b.r2.6DG1170020.1	TGACG-motif	Phytohormone responsive
AVESA.00010b.r2.6DG1170020.1	TGACG-motif	Phytohormone responsive
AVESA.00010b.r2.6DG1170020.1	TGA-element	Phytohormone responsive
AVESA.00010b.r2.6DG1170020.1	G-box	Plant growth and development
AVESA.00010b.r2.6DG1170020.1	G-box	Plant growth and development
AVESA.00010b.r2.6DG1170020.1	G-box	Plant growth and development
AVESA.00010b.r2.6DG1170020.1	G-box	Plant growth and development
AVESA.00010b.r2.6DG1170020.1	G-box	Plant growth and development
AVESA.00010b.r2.6DG1170020.1	G-box	Plant growth and development
AVESA.00010b.r2.6DG1170020.1	MYC	Abiotic and biotic stresses
AVESA.00010b.r2.6DG1170020.1	ABRE	Phytohormone responsive
AVESA.00010b.r2.6DG1170020.1	ABRE	Phytohormone responsive
AVESA.00010b.r2.6DG1170020.1	ABRE	Phytohormone responsive
AVESA.00010b.r2.6DG1170020.1	ABRE	Phytohormone responsive
AVESA.00010b.r2.6DG1170020.1	ABRE	Phytohormone responsive
AVESA.00010b.r2.6DG1170020.1	ERE	Phytohormone responsive
AVESA.00010b.r2.6DG1170020.1	MRE	Plant growth and development
AVESA.00010b.r2.6DG1170020.1	GATA-motif	Plant growth and development
AVESA.00010b.r2.6DG1170020.1	W box	Abiotic and biotic stresses

## Sheet: Avena insularis
Table S4. CREs of AsAOX, AiAOX, and AlAOX members
gene_id	cis	category
AVINS.00020b.r1.2CG0219130.1	W box	Abiotic and biotic stresses
AVINS.00020b.r1.2CG0219130.1	MYC	Abiotic and biotic stresses
AVINS.00020b.r1.2CG0219130.1	MYC	Abiotic and biotic stresses
AVINS.00020b.r1.2CG0219130.1	STRE	Abiotic and biotic stresses
AVINS.00020b.r1.2CG0219130.1	STRE	Abiotic and biotic stresses
AVINS.00020b.r1.2CG0219130.1	STRE	Abiotic and biotic stresses
AVINS.00020b.r1.2CG0219130.1	DRE core	Abiotic and biotic stresses
AVINS.00020b.r1.2CG0219130.1	LTR	Abiotic and biotic stresses
AVINS.00020b.r1.2CG0219130.1	MYB	Abiotic and biotic stresses
AVINS.00020b.r1.2CG0219130.1	MYB	Abiotic and biotic stresses
AVINS.00020b.r1.2CG0219170.1	LTR	Abiotic and biotic stresses
AVINS.00020b.r1.2CG0219170.1	MYB	Abiotic and biotic stresses
AVINS.00020b.r1.2CG0219170.1	MYB	Abiotic and biotic stresses
AVINS.00020b.r1.2CG0219170.1	W box	Abiotic and biotic stresses
AVINS.00020b.r1.2CG0219170.1	W box	Abiotic and biotic stresses
AVINS.00020b.r1.2CG0219170.1	MYC	Abiotic and biotic stresses
AVINS.00020b.r1.2CG0219170.1	MYC	Abiotic and biotic stresses
AVINS.00020b.r1.2CG0219170.1	STRE	Abiotic and biotic stresses
AVINS.00020b.r1.2CG0219170.1	STRE	Abiotic and biotic stresses
AVINS.00020b.r1.2CG0219170.1	ARE	Abiotic and biotic stresses
AVINS.00020b.r1.2CG0219170.1	ARE	Abiotic and biotic stresses
AVINS.00020b.r1.2CG0219180.1	DRE core	Abiotic and biotic stresses
AVINS.00020b.r1.2CG0219180.1	DRE core	Abiotic and biotic stresses
AVINS.00020b.r1.2CG0219180.1	W box	Abiotic and biotic stresses
AVINS.00020b.r1.2CG0219180.1	W box	Abiotic and biotic stresses
AVINS.00020b.r1.2CG0219180.1	W box	Abiotic and biotic stresses
AVINS.00020b.r1.2CG0219180.1	MYC	Abiotic and biotic stresses
AVINS.00020b.r1.2CG0219180.1	MYC	Abiotic and biotic stresses
AVINS.00020b.r1.2CG0219180.1	LTR	Abiotic and biotic stresses
AVINS.00020b.r1.2CG0219180.1	MYB	Abiotic and biotic stresses
AVINS.00020b.r1.2DG0242750.1	DRE core	Abiotic and biotic stresses
AVINS.00020b.r1.2DG0242750.1	DRE core	Abiotic and biotic stresses
AVINS.00020b.r1.2DG0242750.1	MYC	Abiotic and biotic stresses
AVINS.00020b.r1.2DG0242750.1	W box	Abiotic and biotic stresses
AVINS.00020b.r1.2DG0242750.1	W box	Abiotic and biotic stresses
AVINS.00020b.r1.2DG0242750.1	W box	Abiotic and biotic stresses
AVINS.00020b.r1.2DG0242750.1	MYB	Abiotic and biotic stresses
AVINS.00020b.r1.2DG0242750.1	MYB	Abiotic and biotic stresses
AVINS.00020b.r1.2DG0242750.1	MYB	Abiotic and biotic stresses
AVINS.00020b.r1.2DG0242750.1	MYB	Abiotic and biotic stresses
AVINS.00020b.r1.2DG0242770.1	LTR	Abiotic and biotic stresses
AVINS.00020b.r1.2DG0242770.1	MYB	Abiotic and biotic stresses
AVINS.00020b.r1.2DG0242770.1	MYB	Abiotic and biotic stresses
AVINS.00020b.r1.2DG0242770.1	STRE	Abiotic and biotic stresses
AVINS.00020b.r1.2DG0242770.1	MYC	Abiotic and biotic stresses
AVINS.00020b.r1.2DG0242770.1	MYC	Abiotic and biotic stresses
AVINS.00020b.r1.2DG0242770.1	MYC	Abiotic and biotic stresses
AVINS.00020b.r1.2DG0242770.1	ARE	Abiotic and biotic stresses
AVINS.00020b.r1.4CG0917550.1	TC-rich repeats	Abiotic and biotic stresses
AVINS.00020b.r1.4CG0917550.1	MYB	Abiotic and biotic stresses
AVINS.00020b.r1.4CG0917550.1	MYB	Abiotic and biotic stresses
AVINS.00020b.r1.4CG0917550.1	MYB	Abiotic and biotic stresses
AVINS.00020b.r1.4CG0917550.1	DRE core	Abiotic and biotic stresses
AVINS.00020b.r1.4CG0917550.1	DRE core	Abiotic and biotic stresses
AVINS.00020b.r1.4CG0917550.1	MYC	Abiotic and biotic stresses
AVINS.00020b.r1.4CG0917550.1	MYC	Abiotic and biotic stresses
AVINS.00020b.r1.4CG0917550.1	MYC	Abiotic and biotic stresses
AVINS.00020b.r1.4CG0917550.1	MYC	Abiotic and biotic stresses
AVINS.00020b.r1.4CG0917550.1	MYC	Abiotic and biotic stresses
AVINS.00020b.r1.4CG0917550.1	MYC	Abiotic and biotic stresses
AVINS.00020b.r1.4CG0917550.1	MYC	Abiotic and biotic stresses
AVINS.00020b.r1.4CG0917550.1	STRE	Abiotic and biotic stresses
AVINS.00020b.r1.5DG0684990.1	MYB	Abiotic and biotic stresses
AVINS.00020b.r1.5DG0684990.1	LTR	Abiotic and biotic stresses
AVINS.00020b.r1.5DG0684990.1	DRE core	Abiotic and biotic stresses
AVINS.00020b.r1.5DG0684990.1	ARE	Abiotic and biotic stresses
AVINS.00020b.r1.5DG0684990.1	STRE	Abiotic and biotic stresses
AVINS.00020b.r1.5DG0684990.1	STRE	Abiotic and biotic stresses
AVINS.00020b.r1.5DG0684990.1	STRE	Abiotic and biotic stresses
AVINS.00020b.r1.5DG0684990.1	STRE	Abiotic and biotic stresses
AVINS.00020b.r1.5DG0684990.1	STRE	Abiotic and biotic stresses
AVINS.00020b.r1.5DG0684990.1	MYC	Abiotic and biotic stresses
AVINS.00020b.r1.5DG0684990.1	MYC	Abiotic and biotic stresses
AVINS.00020b.r1.6CG0764760.1	ARE	Abiotic and biotic stresses
AVINS.00020b.r1.6CG0764760.1	ARE	Abiotic and biotic stresses
AVINS.00020b.r1.6CG0764760.1	STRE	Abiotic and biotic stresses
AVINS.00020b.r1.6CG0764760.1	MYC	Abiotic and biotic stresses
AVINS.00020b.r1.6CG0764760.1	MYC	Abiotic and biotic stresses
AVINS.00020b.r1.6CG0764760.1	MYC	Abiotic and biotic stresses
AVINS.00020b.r1.6CG0764760.1	MYC	Abiotic and biotic stresses
AVINS.00020b.r1.6CG0764760.1	MYC	Abiotic and biotic stresses
AVINS.00020b.r1.6CG0764760.1	W box	Abiotic and biotic stresses
AVINS.00020b.r1.6CG0764760.1	WUN-motif	Abiotic and biotic stresses
AVINS.00020b.r1.6CG0764760.1	MYB	Abiotic and biotic stresses
AVINS.00020b.r1.6CG0764760.1	MYB	Abiotic and biotic stresses
AVINS.00020b.r1.6CG0764760.1	MYB	Abiotic and biotic stresses
AVINS.00020b.r1.6CG0764760.1	MYB	Abiotic and biotic stresses
AVINS.00020b.r1.6CG0764760.1	MYB	Abiotic and biotic stresses
AVINS.00020b.r1.6CG0764760.1	MYB	Abiotic and biotic stresses
AVINS.00020b.r1.6CG0764760.1	MYB	Abiotic and biotic stresses
AVINS.00020b.r1.6CG0764760.1	TC-rich repeats	Abiotic and biotic stresses
AVINS.00020b.r1.6CG0764760.1	TC-rich repeats	Abiotic and biotic stresses
AVINS.00020b.r1.6CG0764760.1	LTR	Abiotic and biotic stresses
AVINS.00020b.r1.6DG0871500.1	WUN-motif	Abiotic and biotic stresses
AVINS.00020b.r1.6DG0871500.1	LTR	Abiotic and biotic stresses
AVINS.00020b.r1.6DG0871500.1	TC-rich repeats	Abiotic and biotic stresses
AVINS.00020b.r1.6DG0871500.1	MYB	Abiotic and biotic stresses
AVINS.00020b.r1.6DG0871500.1	MYB	Abiotic and biotic stresses
AVINS.00020b.r1.6DG0871500.1	STRE	Abiotic and biotic stresses
AVINS.00020b.r1.6DG0871500.1	STRE	Abiotic and biotic stresses
AVINS.00020b.r1.6DG0871500.1	STRE	Abiotic and biotic stresses
AVINS.00020b.r1.6DG0871500.1	STRE	Abiotic and biotic stresses
AVINS.00020b.r1.6DG0871500.1	W box	Abiotic and biotic stresses
AVINS.00020b.r1.6DG0871500.1	MBS	Abiotic and biotic stresses
AVINS.00020b.r1.6DG0871500.1	MBS	Abiotic and biotic stresses
AVINS.00020b.r1.6DG0871500.1	MYC	Abiotic and biotic stresses

## Sheet: Avena longiglumis
gene_id	cis	category
AVLON.00030b.r1.2AG0091500.1	CAT-box	Plant growth and development
AVLON.00030b.r1.2AG0091500.1	CAT-box	Plant growth and development
AVLON.00030b.r1.2AG0091500.1	Sp1	Plant growth and development
AVLON.00030b.r1.2AG0091500.1	ATCT-motif	Plant growth and development
AVLON.00030b.r1.2AG0091500.1	ARE	Abiotic and biotic stresses
AVLON.00030b.r1.2AG0091500.1	A-box	Plant growth and development
AVLON.00030b.r1.2AG0091500.1	A-box	Plant growth and development
AVLON.00030b.r1.2AG0091500.1	A-box	Plant growth and development
AVLON.00030b.r1.2AG0091500.1	as-1	Phytohormone responsive
AVLON.00030b.r1.2AG0091500.1	as-1	Phytohormone responsive
AVLON.00030b.r1.2AG0091500.1	DRE core	Abiotic and biotic stresses
AVLON.00030b.r1.2AG0091500.1	G-box	Plant growth and development
AVLON.00030b.r1.2AG0091500.1	G-box	Plant growth and development
AVLON.00030b.r1.2AG0091500.1	TGACG-motif	Phytohormone responsive
AVLON.00030b.r1.2AG0091500.1	TGACG-motif	Phytohormone responsive
AVLON.00030b.r1.2AG0091500.1	Box 4	Plant growth and development
AVLON.00030b.r1.2AG0091500.1	MYB	Abiotic and biotic stresses
AVLON.00030b.r1.2AG0091500.1	MYB	Abiotic and biotic stresses
AVLON.00030b.r1.2AG0091500.1	MYB	Abiotic and biotic stresses
AVLON.00030b.r1.2AG0091500.1	TGA-element	Phytohormone responsive
AVLON.00030b.r1.2AG0091500.1	GT1-motif	Plant growth and development
AVLON.00030b.r1.2AG0091500.1	MYC	Abiotic and biotic stresses
AVLON.00030b.r1.2AG0091500.1	MYC	Abiotic and biotic stresses
AVLON.00030b.r1.2AG0091500.1	MYC	Abiotic and biotic stresses
AVLON.00030b.r1.2AG0091500.1	MYC	Abiotic and biotic stresses
AVLON.00030b.r1.2AG0091500.1	MYC	Abiotic and biotic stresses
AVLON.00030b.r1.2AG0091500.1	P-box	Phytohormone responsive
AVLON.00030b.r1.2AG0091500.1	STRE	Abiotic and biotic stresses
AVLON.00030b.r1.2AG0091500.1	STRE	Abiotic and biotic stresses
AVLON.00030b.r1.2AG0091500.1	ABRE	Phytohormone responsive
AVLON.00030b.r1.2AG0091500.1	ABRE	Phytohormone responsive
AVLON.00030b.r1.2AG0091500.1	ABRE	Phytohormone responsive
AVLON.00030b.r1.2AG0091500.1	CGTCA-motif	Phytohormone responsive
AVLON.00030b.r1.2AG0091500.1	CGTCA-motif	Phytohormone responsive
AVLON.00030b.r1.2AG0091510.1	MYC	Abiotic and biotic stresses
AVLON.00030b.r1.2AG0091510.1	MYC	Abiotic and biotic stresses
AVLON.00030b.r1.2AG0091510.1	MYC	Abiotic and biotic stresses
AVLON.00030b.r1.2AG0091510.1	STRE	Abiotic and biotic stresses
AVLON.00030b.r1.2AG0091510.1	STRE	Abiotic and biotic stresses
AVLON.00030b.r1.2AG0091510.1	STRE	Abiotic and biotic stresses
AVLON.00030b.r1.2AG0091510.1	STRE	Abiotic and biotic stresses
AVLON.00030b.r1.2AG0091510.1	STRE	Abiotic and biotic stresses
AVLON.00030b.r1.2AG0091510.1	TC-rich repeats	Abiotic and biotic stresses
AVLON.00030b.r1.2AG0091510.1	GA-motif	Plant growth and development
AVLON.00030b.r1.2AG0091510.1	CGTCA-motif	Phytohormone responsive
AVLON.00030b.r1.2AG0091510.1	CGTCA-motif	Phytohormone responsive
AVLON.00030b.r1.2AG0091510.1	CGTCA-motif	Phytohormone responsive
AVLON.00030b.r1.2AG0091510.1	ABRE	Phytohormone responsive
AVLON.00030b.r1.2AG0091510.1	ABRE	Phytohormone responsive
AVLON.00030b.r1.2AG0091510.1	ABRE	Phytohormone responsive
AVLON.00030b.r1.2AG0091510.1	ABRE	Phytohormone responsive
AVLON.00030b.r1.2AG0091510.1	ABRE	Phytohormone responsive
AVLON.00030b.r1.2AG0091510.1	ABRE	Phytohormone responsive
AVLON.00030b.r1.2AG0091510.1	ABRE	Phytohormone responsive
AVLON.00030b.r1.2AG0091510.1	ABRE	Phytohormone responsive
AVLON.00030b.r1.2AG0091510.1	DRE core	Abiotic and biotic stresses
AVLON.00030b.r1.2AG0091510.1	DRE core	Abiotic and biotic stresses
AVLON.00030b.r1.2AG0091510.1	TCT-motif	Plant growth and development
AVLON.00030b.r1.2AG0091510.1	G-box	Plant growth and development
AVLON.00030b.r1.2AG0091510.1	G-box	Plant growth and development
AVLON.00030b.r1.2AG0091510.1	G-box	Plant growth and development
AVLON.00030b.r1.2AG0091510.1	G-box	Plant growth and development
AVLON.00030b.r1.2AG0091510.1	G-box	Plant growth and development
AVLON.00030b.r1.2AG0091510.1	G-box	Plant growth and development
AVLON.00030b.r1.2AG0091510.1	G-box	Plant growth and development
AVLON.00030b.r1.2AG0091510.1	G-box	Plant growth and development
AVLON.00030b.r1.2AG0091510.1	G-box	Plant growth and development
AVLON.00030b.r1.2AG0091510.1	G-box	Plant growth and development
AVLON.00030b.r1.2AG0091510.1	TGACG-motif	Phytohormone responsive
AVLON.00030b.r1.2AG0091510.1	TGACG-motif	Phytohormone responsive
AVLON.00030b.r1.2AG0091510.1	TGACG-motif	Phytohormone responsive
AVLON.00030b.r1.2AG0091510.1	TGA-element	Phytohormone responsive
AVLON.00030b.r1.2AG0091510.1	TGA-element	Phytohormone responsive
AVLON.00030b.r1.2AG0091510.1	TGA-element	Phytohormone responsive
AVLON.00030b.r1.2AG0091510.1	I-box	Plant growth and development
AVLON.00030b.r1.2AG0091510.1	I-box	Plant growth and development
AVLON.00030b.r1.2AG0091510.1	MYB	Abiotic and biotic stresses
AVLON.00030b.r1.2AG0091510.1	Sp1	Plant growth and development
AVLON.00030b.r1.2AG0091510.1	Sp1	Plant growth and development
AVLON.00030b.r1.2AG0091510.1	A-box	Plant growth and development
AVLON.00030b.r1.2AG0091510.1	A-box	Plant growth and development
AVLON.00030b.r1.2AG0091510.1	A-box	Plant growth and development
AVLON.00030b.r1.2AG0091510.1	as-1	Phytohormone responsive
AVLON.00030b.r1.2AG0091510.1	as-1	Phytohormone responsive
AVLON.00030b.r1.2AG0091510.1	as-1	Phytohormone responsive
AVLON.00030b.r1.2AG0091510.1	MBS	Abiotic and biotic stresses
AVLON.00030b.r1.2AG0091510.1	RY-element	Plant growth and development
AVLON.00030b.r1.2AG0169930.1	MYB	Abiotic and biotic stresses
AVLON.00030b.r1.2AG0169930.1	MYB	Abiotic and biotic stresses
AVLON.00030b.r1.2AG0169930.1	I-box	Plant growth and development
AVLON.00030b.r1.2AG0169930.1	TGA-element	Phytohormone responsive
AVLON.00030b.r1.2AG0169930.1	Box 4	Plant growth and development
AVLON.00030b.r1.2AG0169930.1	TCT-motif	Plant growth and development
AVLON.00030b.r1.2AG0169930.1	G-box	Plant growth and development
AVLON.00030b.r1.2AG0169930.1	G-box	Plant growth and development
AVLON.00030b.r1.2AG0169930.1	TGACG-motif	Phytohormone responsive
AVLON.00030b.r1.2AG0169930.1	TGACG-motif	Phytohormone responsive
AVLON.00030b.r1.2AG0169930.1	CGTCA-motif	Phytohormone responsive
AVLON.00030b.r1.2AG0169930.1	CGTCA-motif	Phytohormone responsive
AVLON.00030b.r1.2AG0169930.1	ABRE	Phytohormone responsive
AVLON.00030b.r1.2AG0169930.1	ABRE	Phytohormone responsive
AVLON.00030b.r1.2AG0169930.1	MYC	Abiotic and biotic stresses
AVLON.00030b.r1.2AG0169930.1	MYC	Abiotic and biotic stresses
AVLON.00030b.r1.2AG0169930.1	STRE	Abiotic and biotic stresses
AVLON.00030b.r1.2AG0169930.1	LTR	Abiotic and biotic stresses
AVLON.00030b.r1.2AG0169930.1	as-1	Phytohormone responsive
AVLON.00030b.r1.2AG0169930.1	as-1	Phytohormone responsive
AVLON.00030b.r1.2AG0169930.1	MRE	Plant growth and development
AVLON.00030b.r1.2AG0169930.1	ARE	Abiotic and biotic stresses
AVLON.00030b.r1.6AG0504580.1	TGA-element	Phytohormone responsive
AVLON.00030b.r1.6AG0504580.1	MYB	Abiotic and biotic stresses
AVLON.00030b.r1.6AG0504580.1	MYB	Abiotic and biotic stresses
AVLON.00030b.r1.6AG0504580.1	MYB	Abiotic and biotic stresses
AVLON.00030b.r1.6AG0504580.1	I-box	Plant growth and development
AVLON.00030b.r1.6AG0504580.1	I-box	Plant growth and development
AVLON.00030b.r1.6AG0504580.1	I-box	Plant growth and development
AVLON.00030b.r1.6AG0504580.1	GT1-motif	Plant growth and development
AVLON.00030b.r1.6AG0504580.1	TCT-motif	Plant growth and development
AVLON.00030b.r1.6AG0504580.1	G-box	Plant growth and development
AVLON.00030b.r1.6AG0504580.1	G-box	Plant growth and development
AVLON.00030b.r1.6AG0504580.1	G-box	Plant growth and development
AVLON.00030b.r1.6AG0504580.1	G-box	Plant growth and development
AVLON.00030b.r1.6AG0504580.1	G-box	Plant growth and development
AVLON.00030b.r1.6AG0504580.1	G-box	Plant growth and development
AVLON.00030b.r1.6AG0504580.1	TGACG-motif	Phytohormone responsive
AVLON.00030b.r1.6AG0504580.1	TGACG-motif	Phytohormone responsive
AVLON.00030b.r1.6AG0504580.1	W box	Abiotic and biotic stresses
AVLON.00030b.r1.6AG0504580.1	GATA-motif	Plant growth and development
AVLON.00030b.r1.6AG0504580.1	ABRE	Phytohormone responsive
AVLON.00030b.r1.6AG0504580.1	ABRE	Phytohormone responsive
AVLON.00030b.r1.6AG0504580.1	ABRE	Phytohormone responsive
AVLON.00030b.r1.6AG0504580.1	CGTCA-motif	Phytohormone responsive
AVLON.00030b.r1.6AG0504580.1	CGTCA-motif	Phytohormone responsive
AVLON.00030b.r1.6AG0504580.1	STRE	Abiotic and biotic stresses
AVLON.00030b.r1.6AG0504580.1	STRE	Abiotic and biotic stresses
AVLON.00030b.r1.6AG0504580.1	TC-rich repeats	Abiotic and biotic stresses
AVLON.00030b.r1.6AG0504580.1	WUN-motif	Abiotic and biotic stresses
AVLON.00030b.r1.6AG0504580.1	LTR	Abiotic and biotic stresses
AVLON.00030b.r1.6AG0504580.1	as-1	Phytohormone responsive
AVLON.00030b.r1.6AG0504580.1	as-1	Phytohormone responsive
AVLON.00030b.r1.6AG0504580.1	MBS	Abiotic and biotic stresses
AVLON.00030b.r1.6AG0504580.1	MRE	Plant growth and development
AVLON.00030b.r1.6AG0504580.1	A-box	Plant growth and development
