# Supplementary material for: Exploring Evolutionary Pathways and Abiotic Stress Responses through Genome-Wide Identification and Analysis of the Alternative Oxidase (AOX) Gene Family in Common Oat (Avena sativa)
Source: Int J Mol Sci. 2024 Aug 29;25(17):9383. doi: 10.3390/ijms25179383 (PMC11395127; doi:10.3390/ijms25179383)
Supplement: Supplementary file 1 [file ijms-25-09383-s001.zip › Table S5.xls]

## Sheet: Sheet1
Table S5. 3D homology modeling information of AsAOX
Gene Name	Template	Template Organism	Seq Identity(%)	GMQE	Method
AsAOX1	Q8GT27.1.A Ubiquinol oxidase	Zea mays	79.27	0.76	AlphaFold v2
AsAOX2	A0A835DXL6.1.A Ubiquinol oxidase	Digitaria exilis	73.65	0.61	AlphaFold v2
AsAOX3	A0A619QLI1.1.A Ubiquinol oxidase	Elaeis guineensis var tenera	77.13	0.78	AlphaFold v2
AsAOX4	C5YF57.1.A Ubigulnol oxidase	Sorghum bicolor	82.3	0.8	AlphaFold v2
AsAOX5	C5YF57.1.A Ubiquinol oxidase	Sorghum bicolor	81.37	0.8	AlphaFold v2
AsAOX6	Q8GT27.1.A Ubiquinol oxidase	Zea mays	79.57	0.76	AlphaFold v2
AsAOX7	G9C3B6.1.A Ubiquinol oxidase	Oryza officinalis	79.82	0.74	AlphaFold v2
AsAOX8	A0A3B6NT71.1.A Ubiquinol oxidase	Triticum aestivum	89.5	0.72	AlphaFold v2
AsAOX9	I1J357.1.A Ubiquinol oxidase	Brachypodium distachyon	85.14	0.72	AlphaFold v2
AsAOX10	G9C3B6.1.A Ubiquinol oxidase	Oryza officinalis	77	0.76	AlphaFold v2
AsAOX11	J3LG61.1.A Ubiquinol oxidase	Oryza brachyantha	73.16	0.73	AlphaFold v2
AsAOX12	A0A4U6WID9.1.A Ubiquinol oxidase	Setaria viridis	83.28	0.79	AlphaFold v2
