# Supplementary material for: Exploring Evolutionary Pathways and Abiotic Stress Responses through Genome-Wide Identification and Analysis of the Alternative Oxidase (AOX) Gene Family in Common Oat (Avena sativa)
Source: Int J Mol Sci. 2024 Aug 29;25(17):9383. doi: 10.3390/ijms25179383 (PMC11395127; doi:10.3390/ijms25179383)
Supplement: Supplementary file 1 [file ijms-25-09383-s001.zip › Table S6.xls]

## Sheet: GO results
species	category	fuction	GO_ID	HitsGenesCountsInSelectedSet	GenesOfSelectedSetInGOterm
Avena sativa	Molecular function	oxidoreductase activity, acting on diphenols and related substances as donors	GO:0016679	12	As2DSAOX5,As2ALAOX2,As2DSAOX6,As6ALAOX8,As2CLAOX4,As2ALAOX1,As6CLAOX11,As2CLAOX3,As5DLAOX7,As6ALAOX10,As6ALAOX9,As6DLAOX12,
Avena sativa	Molecular function	alternative oxidase activity	GO:0009916	12	As2DSAOX5,As2ALAOX2,As2DSAOX6,As6ALAOX8,As2CLAOX4,As2ALAOX1,As6CLAOX11,As2CLAOX3,As5DLAOX7,As6ALAOX10,As6ALAOX9,As6DLAOX12,
Avena sativa	Molecular function	oxidoreductase activity, acting on diphenols and related substances as donors, oxygen as acceptor	GO:0016682	12	As2DSAOX5,As2ALAOX2,As2DSAOX6,As6ALAOX8,As2CLAOX4,As2ALAOX1,As6CLAOX11,As2CLAOX3,As5DLAOX7,As6ALAOX10,As6ALAOX9,As6DLAOX12,
Avena sativa	Molecular function	oxidoreductase activity	GO:0016491	12	As2DSAOX5,As2ALAOX2,As2DSAOX6,As6ALAOX8,As2CLAOX4,As2ALAOX1,As6CLAOX11,As2CLAOX3,As5DLAOX7,As6ALAOX10,As6ALAOX9,As6DLAOX12,
Avena sativa	Molecular function	catalytic activity	GO:0003824	12	As2DSAOX5,As2ALAOX2,As2DSAOX6,As6ALAOX8,As2CLAOX4,As2ALAOX1,As6CLAOX11,As2CLAOX3,As5DLAOX7,As6ALAOX10,As6ALAOX9,As6DLAOX12,
Avena sativa	Cellular component	mitochondrion	GO:0005739	9	As2DSAOX5,As2ALAOX2,As2DSAOX6,As6ALAOX8,As2CLAOX4,As2ALAOX1,As6CLAOX11,As2CLAOX3,As6DLAOX12,
Avena sativa	Cellular component	intracellular organelle	GO:0043229	12	As2DSAOX5,As2ALAOX2,As2DSAOX6,As6ALAOX8,As2CLAOX4,As2ALAOX1,As6CLAOX11,As2CLAOX3,As5DLAOX7,As6ALAOX10,As6ALAOX9,As6DLAOX12,
Avena sativa	Cellular component	organelle	GO:0043226	12	As2DSAOX5,As2ALAOX2,As2DSAOX6,As6ALAOX8,As2CLAOX4,As2ALAOX1,As6CLAOX11,As2CLAOX3,As5DLAOX7,As6ALAOX10,As6ALAOX9,As6DLAOX12,
Avena sativa	Biological process	aerobic respiration	GO:0009060	9	As2DSAOX5,As2ALAOX2,As2DSAOX6,As6ALAOX8,As2CLAOX4,As2ALAOX1,As6CLAOX11,As2CLAOX3,As6DLAOX12,
Avena sativa	Biological process	energy derivation by oxidation of organic compounds	GO:0015980	9	As2DSAOX5,As2ALAOX2,As2DSAOX6,As6ALAOX8,As2CLAOX4,As2ALAOX1,As6CLAOX11,As2CLAOX3,As6DLAOX12,
Avena sativa	Biological process	alternative respiration	GO:0010230	9	As2DSAOX5,As2ALAOX2,As2DSAOX6,As6ALAOX8,As2CLAOX4,As2ALAOX1,As6CLAOX11,As2CLAOX3,As6DLAOX12,
Avena sativa	Biological process	cellular respiration	GO:0045333	9	As2DSAOX5,As2ALAOX2,As2DSAOX6,As6ALAOX8,As2CLAOX4,As2ALAOX1,As6CLAOX11,As2CLAOX3,As6DLAOX12,
Avena sativa	Biological process	obsolete oxidation-reduction process	GO:0055114	12	As2DSAOX5,As2ALAOX2,As2DSAOX6,As6ALAOX8,As2CLAOX4,As2ALAOX1,As6CLAOX11,As2CLAOX3,As5DLAOX7,As6ALAOX10,As6ALAOX9,As6DLAOX12,
Avena sativa	Biological process	generation of precursor metabolites and energy	GO:0006091	9	As2DSAOX5,As2ALAOX2,As2DSAOX6,As6ALAOX8,As2CLAOX4,As2ALAOX1,As6CLAOX11,As2CLAOX3,As6DLAOX12,
Avena sativa	Biological process	cellular metabolic process	GO:0044237	12	As2DSAOX5,As2ALAOX2,As2DSAOX6,As6ALAOX8,As2CLAOX4,As2ALAOX1,As6CLAOX11,As2CLAOX3,As5DLAOX7,As6ALAOX10,As6ALAOX9,As6DLAOX12,
Avena sativa	Biological process	metabolic process	GO:0008152	12	As2DSAOX5,As2ALAOX2,As2DSAOX6,As6ALAOX8,As2CLAOX4,As2ALAOX1,As6CLAOX11,As2CLAOX3,As5DLAOX7,As6ALAOX10,As6ALAOX9,As6DLAOX12,
