# Supplementary material for: Exploring Evolutionary Pathways and Abiotic Stress Responses through Genome-Wide Identification and Analysis of the Alternative Oxidase (AOX) Gene Family in Common Oat (Avena sativa)
Source: Int J Mol Sci. 2024 Aug 29;25(17):9383. doi: 10.3390/ijms25179383 (PMC11395127; doi:10.3390/ijms25179383)
Supplement: Supplementary file 1 [file ijms-25-09383-s001.zip › Table S7.xls]

## Sheet: Sheet1
Table S7. In RT-qPCR, the primer information used for the 12 AsAOX members and the reference genes
primer name	sequence
AsEIF4A-F	TCTCGCAGGATACGGATGTCG
AsEIF4A-R	TCCATCGCATTGGTCGCTCT
AsAOX1.F	GCTTCCCTACCGACATCTTC
AsAOX1.R	CATGCCACCAACCATCCCT
AsAOX2.F	GGAGCAGAGCAGCACCAAGA
AsAOX2.R	ACGGCGTGAAGCAGAACCAG
AsAOX3.F	TGAAGGCAAGGCAAATGAGA
AsAOX3.R	TGATGTACGCCAAATAGGTTC
AsAOX4.F	AACCACTACGCATCGGACAT
AsAOX4.R	TCGGCAGAACAGAGTGACAAAA
AsAOX5.F	TCCATGCTTGCTCGGTTTCC
AsAOX5.R	GGTCCGCAGCTTTATTATGTTTCA
AsAOX6.F	ATGTTGTCACCGTGGTCCGT
AsAOX6.R	GGCCTTGAGCTGCATACCCT
AsAOX7.F	CCGTGACTACGCCAGGTTCT
AsAOX7.R	GTAATCCGCTCGTCTCCACC
AsAOX8.F	ATGTCATCGTGGAGTGTACTGGCTC
AsAOX8.R	AATTTCTGAGAGGGTGACGGGACGA
AsAOX9.F	TCGAGCAGCAGTTCAACATT
AsAOX9.R	ACGAAGAACCTGGCGTAGTC
AsAOX10.F	GAAGACAAGGCAGGAGACCG
AsAOX10.R	CGTGAGGAAAATGTTGAAGG
AsAOX11.F	AAAACGCCGCTTTGTGAGG
AsAOX11.R	GGTGAGTCTGCTTCGACTGCT
AsAOX12.F	GAGAACGAGCGGATGCA
AsAOX12.R	GGAGGAACTCGGTGTAGGAG
